# Supplementary material for: Receptors of intermediates of carbohydrate metabolism, GPR91 and GPR99, mediate axon growth
Source: PLoS Biol. 2018 May 17;16(5):e2003619. doi: 10.1371/journal.pbio.2003619 (PMC5976209; doi:10.1371/journal.pbio.2003619)
Supplement: S1 Data — (XLSX) [file pbio.2003619.s001.xlsx]

## Sheet: Figure 2
Figure 2B
Growth cone surface (D% of CTRL)
Succinate (100mM)	WT	gpr91KO	gpr99KO	DKO
Mean	80.1499	9.50517	60.4405	5.33972
SD	15.0135	9.12719	10.6756	16.0922
n	188	108	248	148
SEM	1.09497	0.878264	0.677899	1.32277
a- Ketoglutarate (200mM)	WT	gpr91KO	gpr99KO	DKO
Mean	70.2007	57.0419	29.9863	6.8805
SD	20.6652	13.2611	9.3421	6.72647
n	178	104	271	147
SEM	1.54892	1.30035	0.567492	0.55479
Figure 2C
Filopodia number at the GC (D% of CTRL)
Succinate (100mM)	WT	gpr91KO	gpr99KO	DKO
Mean	71.3607	8.82353	59.5924	2.75145
SD	3.17516	2.19387	2.82035	1.62559
n	187	108	251	150
SE	0.232191	0.211106	0.178019	0.132729
a- Ketoglutarate (200mM)	WT	gpr91KO	gpr99KO	DKO
Mean	79.2844	49.7043	28.1805	3.29126
SD	2.92349	2.73895	2.0322	1.53771
n	177	105	271	147
SEM	0.219743	0.267294	0.123447	0.126828
Figure 2E
Explants Total Neurite Outgrowth (D% of CTRL)
Succinate (100mM)	WT	gpr91KO	gpr99KO	DKO
Mean	69.5259	8	57	4.97952
SD	0.20649	0.184579	0.16335	0.156179
n	181	143	98	86
SEM	0.0153483	0.0154352	0.0165008	0.0168412
a- Ketoglutarate (200mM)	WT	gpr91KO	gpr99KO	DKO
Mean	96.2092	58	30	6.04299
SD	0.0991508	0.144469	0.110035	0.158979
n	180	96	155	84
SEM	0.00739027	0.0147448	0.00883819	0.0173461

## Sheet: Figure 3
Figure 3D
Growth cone surface area (D% of CTRL)
WT	CTRL + CI-1040	Succinate (100mM)	Succinate (100mM) + CI-1040	a- Ketoglutarate (200mM)	a- Ketoglutarate (200mM) + CI-1040
Mean	10.0254	77.0915	6.51813	70.2007	4.04589
SD	6.05883	15.0135	9.5673	20.6652	8.92773
n	185	188	189	178	178
SEM	0.445454	1.09497	0.695919	1.54892	0.669161
Figure 3E
Filopodia number (D% of CTRL)
WT	CTRL + CI-1040	Succinate (100mM)	Succinate (100mM) + CI-1040	a- Ketoglutarate (200mM)	a- Ketoglutarate (200mM) + CI-1040
Mean	9.66137	71.3607	13.3873	79.7561	4.83752
SD	1.70449	3.17516	1.42964	2.91933	1.55256
n	237	187	187	178	197
SEM	0.110718	0.232191	0.104546	0.218813	0.110615
Figure 3G
Total Neurite Outgrowth (D% of CTRL)
WT	CTRL + CI-1040	Succinate (100mM)	Succinate (100mM) + CI-1040	a- Ketoglutarate (200mM)	a- Ketoglutarate (200mM) + CI-1040
Mean	10.744	86.1131	12.9273	97.3732	8.10041
SD	0.112732	0.146675	0.149598	0.113321	0.158731
n	31	86	86	34	34
SEM	0.0202473	0.0158164	0.0161316	0.0194343	0.0272221

## Sheet: Figure 4
Figure 4B
RGC Axon branch growth at the DTN (P5 Hamster) -(D% of CTRL)
D% Variation	Succinate (100mM)	a- Ketoglutarate (200mM)
Mean	75.4444	93.4453
SD	123.283	186.848
n	229	168
SEM	8.14674	14.4156
Figure 4C
Number of Axon Branches at the DTN (P5 Hamster)
CTRL	100	150	200	250	300	350	400	450	500
Mean	6.25532	6.12766	5.80435	5.04444	4.20513	2.84	2.52	1.92308	1.07692
SD	2.1616	2.14291	1.14736	0.952403	0.893823	1.34412	0.87178	0.744208	0.271746
n	47	47	46	45	39	25	25	26	26
SEM	0.882471	0.874838	0.468406	0.388817	0.364902	0.548736	0.355903	0.303822	0.11094
Succinate (100mM)	100	150	200	250	300	350	400	450	500
Mean	8.49123	8.60377	8.14286	7.30435	6.55556	6.16	5.8	5.125	5.06667
SD	1.60493	1.6448	1.11803	1.2801	1.40294	0.986577	0.894427	0.885061	0.703732
n	57	53	49	46	36	25	20	16	15
SEM	0.655212	0.671487	0.456435	0.522597	0.57275	0.402768	0.365148	0.361325	0.287297
a- Ketoglutarate (200mM)	100	150	200	250	300	350	400	450	500
Mean	10.0882	10.1176	10.1765	9.29412	8.79412	8.18182	7.1	6.80952	6.33333
SD	1.02596	1.06642	0.936486	0.871412	0.769865	0.726918	0.661764	0.813575	0.516398
n	34	34	34	34	34	33	30	21	6
SEM	0.387775	0.403069	0.353958	0.329363	0.290981	0.274749	0.250123	0.307503	0.19518
Figure 4E
RGC axon branch growth at the DTN (P3 Mice)
	WT	gpr91KO	gpr99KO	DKO
Mean	413.501	120.368	247.881	51.6724
SD	138.569	19.5758	127.821	16.2498
n	770	659	963	627
SEM	4.99368	0.762565	4.11899	0.648956
Figure 4F
Number of axon branches at the DTN (P3 Mice)
WT	50	100	150	200	250	300	350	400	450
Mean	5.44048	5.06098	5.175	4.83099	4.09615	3.7561	2.84091	1.33333	1.13333
SD	2.05556	2.32723	2.1452	1.8669	1.74063	1.35611	1.37998	0.479463	0.351866
n	84	82	80	71	52	41	44	30	15
SEM	0.22428	0.256999	0.239841	0.22156	0.241382	0.211788	0.208039	0.0875376	0.0908514
gpr91KO	50	100	150	200	250	300	350	400	450
Mean	4.52273	3.90909	2.83206	2.24194	1.50505	1.025	1.02222
SD	1.22609	1.09443	1.26584	0.965847	0.578064	0.15711	0.149071
n	132	132	131	124	99	80	45
SEM	0.106717	0.095258	0.110597	0.0867357	0.0580976	0.0175654	0.0222222
gpr99KO	50	100	150	200	250	300	350	400	450
Mean	5.02439	4.84146	4.07317	3.65854	3.08537	2.54878	2.2439	1.38333	0.693878
SD	1.30503	1.22191	0.813171	0.773313	0.804328	0.669484	0.729637	0.490301	0.508432
n	82	82	82	82	82	82	82	60	49
SEM	0.144116	0.134938	0.0897997	0.0853981	0.0888232	0.0739321	0.0805749	0.0632976	0.0726332
DKO	50	100	150	200	250	300	350	400	450
Mean	4.0625	2.80503	1.52113	0.897059	0.651515	0.412698
SD	0.956195	1.11649	0.701754	0.35153	0.480142	0.496274
n	160	159	142	68	66	63
SEM	0.0755938	0.0885437	0.0588899	0.0426293	0.0591014	0.0625246

## Sheet: S2 Figure
S2B Figure
Growth cone surface (D% of CTRL)
Succinate (100mM)	WT	gpr91KO	gpr99KO	DKO
Mean	52.0663	17.0905	62.5799	7.96257
SD	15.2264	7.2188	10.6826	8.20772
n	188	99	249	162
SEM	1.1105	0.725517	0.67698	0.64486
a- Ketoglutarate (200mM)	WT	gpr91KO	gpr99KO	DKO
Mean	61.1579	42.1924	16.3282	6.90953
SD	20.4035	12.1256	9.7475	16.7184
n	178	105	271	148
SEM	1.5293	1.18334	0.592119	1.37424
S2C Figure
Filopodia number (D% of CTRL)
Succinate (100mM)	WT	gpr91KO	gpr99KO	DKO
Mean	61.4086	9.96791	77.1093	4.89798
SD	3.02371	1.65881	2.66485	1.10329
n	187	187	187	187
SEM	0.221116	0.121304	0.194873	0.0806802
a- Ketoglutarate (200mM)	WT	gpr91KO	gpr99KO	DKO
Mean	65.0014	47.1832	12.0114	8.22824
SD	2.47874	1.81832	1.34849	1.15183
n	177	177	177	177
SEM	0.186313	0.136674	0.101359	0.0865771

## Sheet: S4D Figure
S4D Figure
Percentage of overlap at the dLGN (Adult Mice) at different Threshold
Strains			Threshold
WT	5	10	15	20	25
Mean	10.6562	11.0938	10.0625	8.21875	5.53125
SD	2.49657	2.63181	3.0047	3.14934	4.032
n	32	32	32	32	32
SEM	0.441335	0.465242	0.531161	0.55673	0.712764
gpr91KO	5	10	15	20	25
Mean	10.087	9.73913	8.69565	5.95652	3.17391
SD	3.42336	3.3196	2.73753	2.42109	1.26678
n	23	23	23	23	23
SEM	0.713819	0.692185	0.570814	0.504831	0.264143
gpr99KO	5	10	15	20	25
Mean	9.04762	8.90476	7	5.80952	4.09524
SD	2.81915	2.94796	2.42899	2.01542	1.22085
n	21	21	21	21	21
SEM	0.615189	0.643298	0.530049	0.4398	0.266411
DKO	5	10	15	20	25
Mean	11.8571	11.0476	10.9524	8.85714	6.04762
SD	2.96789	2.69555	2.45895	2.40499	2.27341
n	42	42	42	42	42
SEM	0.457955	0.415932	0.379425	0.371098	0.350795

## Sheet: S5E Figure
S5E Figure
Explant projection growth and Turning
CTRL	Distance (mm)	Angles (Degree)
Mean	3.91352	1.88796
SD	1.79241	0.492624
n	13	13
SEM	0.497124	0.136629
Succinate (100mM)	Distance (mm)	Angles (Degree)
Mean	9.78015	4.2394
SD	0.396419	0.340059
n	16	16
SEM	0.0991047	0.0850147
a- Ketoglutarate (200mM)	Distance (mm)	Angles (Degree)
Mean	3.2437	3.08025
SD	0.524843	1.02263
n	13	13
SEM	0.145565	0.283627
